# Supplementary material for: Supplementation with a Natural Source of Amino Acids, Sil-Q1 (Silk Peptide), Enhances Natural Killer Cell Activity: A Redesigned Clinical Trial with a Reduced Supplementation Dose and Minimized Seasonal Effects in a Larger Population
Source: Nutrients. 2021 Aug 24;13(9):2930. doi: 10.3390/nu13092930 (PMC8466343; doi:10.3390/nu13092930)
Supplement: Supplementary file 1 [file nutrients-13-02930-s001.zip]

Archive with 1 entries (1 files):
- nutrients-1265681-supplementary.pdf
